# Supplementary material for: Default Inheritance in Modified Statements: Bias or Inference?
Source: Front Psychol. 2021 Apr 30;12:626023. doi: 10.3389/fpsyg.2021.626023 (PMC8120151; doi:10.3389/fpsyg.2021.626023)
Supplement: Supplementary file 1 [file Table_1.XLSX]

## Sheet: Experiment 1
CASE	R01T	R01TZ	R02T	R02TZ	R03T	R03TZ	R04T	R04TZ	R05T	R05TZ	R06T	R06TZ	R07T	R07TZ	R08T	R08TZ	R09T	R09TZ	R10T	R10TZ	R11T	R11TZ	R12T	R12TZ	R13T	R13TZ	R14T	R14TZ	R15T	R15TZ	R16T	R16TZ	R17A	R17AZ	R18A	R18AZ	R19A	R19AZ	R20A	R20AZ	R21A	R21AZ	R22A	R22AZ	R23A	R23AZ	R24A	R24AZ	R25A
1	1	2799	2	2624	2	2640	1	4304	2	3744	2	3008	1	3056	2	6911	2	3183	1	2976	2	3152	1	2865	1	2223	2	2848	2	3856	1	3503	2	2608	1	2511	2	3361	1	1984	2	2225	1	2176	2	4832	2	2257	1
2	2	1693	2	1785	2	1393	2	1757	2	2366	2	2279	2	1973	2	2055	2	1795	2	1782	2	2827	2	1808	2	1812	2	1373	2	1757	2	2090	1	2275	2	1456	2	1649	2	2022	2	1650	1	1566	2	1992	2	1696	2
3	1	2225	2	2392	2	3167	2	2607	2	2575	1	2353	2	2475	2	1880	2	2729	2	1992	2	1824	2	1408	2	1391	2	2056	2	2528	2	1969	2	1856	2	2361	2	1944	2	1408	2	1824	1	2575	2	1528	1	2256	2
4	2	1767	2	2086	2	2229	2	1923	2	1754	2	2342	2	2077	2	2225	2	1388	2	2894	2	1713	2	2942	2	2367	2	1885	2	2624	2	2364	2	2441	2	3464	2	2505	2	2321	2	1587	2	2444	2	2287	2	1777	2
5	1	2024	2	1368	2	1560	2	2592	1	2488	2	1872	2	2648	2	2545	2	1720	2	3009	2	1592	2	2280	2	2104	2	1840	2	2248	2	2480	2	2112	2	1928	2	2424	2	1432	2	2368	1	1800	2	2416	2	1833	2
6	1	2105	2	2280	2	3976	2	3664	2	2808	1	4177	2	3776	2	3600	2	2681	2	2785	1	1592	2	2287	2	2312	2	2120	2	2697	2	2488	2	2241	2	2079	2	3393	2	2920	2	3337	1	1792	2	2134	2	3173	1
7	2	1488	2	1654	2	2335	2	2679	2	2015	1	2338	2	3995	1	2083	2	2037	2	2574	2	1783	2	2233	2	1368	2	2345	2	1962	2	1404	2	2360	2	1962	2	2031	2	3020	2	1630	2	1681	1	1697	2	1289	2
8	2	2079	1	2848	2	1389	2	1417	2	2460	1	1717	2	3793	1	3144	2	2524	1	2532	2	1739	2	2131	2	1754	2	1954	2	3102	2	3424	2	1554	2	3900	2	2215	2	2633	2	1385	1	2088	1	1765	2	3009	2
9	2	4194	2	1751	2	1625	2	1865	2	1704	2	2034	2	2319	2	2352	2	2656	2	2168	2	1390	1	2242	2	1288	2	1503	1	2472	2	1813	2	3193	2	2185	2	2168	2	1817	2	2639	1	1806	2	2713	1	1966	2
10	2	2349	2	1662	2	1998	2	2576	2	2368	2	2308	2	1987	2	3728	2	1427	2	2699	2	1594	2	3184	2	1683	1	2032	2	1370	2	1931	2	2938	2	1783	2	2194	2	2726	2	1567	2	3218	2	2641	2	1731	1
11	2	2744	2	2197	2	1523	2	1426	2	3377	2	1540	2	2556	2	2390	2	2030	2	2789	2	3196	2	1649	2	2259	2	1746	2	2094	2	2191	2	2276	1	2476	2	2111	1	2652	2	4084	2	2019	2	2510	1	1711	2
12	2	2832	2	2103	2	2536	2	2936	2	2905	2	3600	2	3760	2	3688	2	2264	2	4943	2	2728	2	3136	2	2847	2	3015	2	3448	2	3215	2	2281	2	2776	2	2024	2	3923	1	2432	2	2208	1	3864	1	2129	2
13	2	1978	2	2089	2	1836	2	2548	2	1923	1	1695	2	3163	2	2959	2	3133	1	4717	2	2851	2	2625	2	1447	2	4036	2	2601	2	2012	2	1753	2	3390	2	3446	2	3615	2	1902	1	2215	2	2954	1	2781	1
14	2	2958	2	1892	2	2352	2	1939	2	2701	2	2417	2	2356	2	3128	2	1989	2	2324	2	3073	2	2170	2	2889	2	2493	2	5478	2	2279	2	1960	2	2313	2	2135	2	2249	2	2301	2	2690	2	2102	1	1695	2
15	2	3471	2	2576	2	2785	1	1776	2	2153	2	3265	2	2472	2	2136	2	1929	2	3809	2	2433	2	2065	2	1680	2	1848	2	1464	2	2241	2	2559	2	2985	2	3594	2	1656	2	1536	2	1654	2	1665	2	2361	1
16	2	2226	2	1758	1	2116	1	2252	1	1320	1	1027	1	1973	1	1241	1	2172	1	1437	1	1836	2	2158	2	1481	1	1080	2	1993	2	2693	1	1318	2	2146	1	1685	2	1696	1	1563	1	982	1	2162	1	1102	1
17	2	1776	2	1392	2	1536	2	2024	2	1800	2	2921	2	2504	2	1880	2	1792	2	1704	2	1504	2	1440	1	3408	2	1495	2	1552	1	1096	2	3424	2	2217	2	1592	2	1240	2	6889	2	1384	1	2009	2	1264	2
18	2	2502	2	1896	2	1891	2	4162	2	2579	2	2702	2	3538	2	2739	2	2227	2	2639	2	2249	1	1828	2	3019	2	2869	2	3953	2	2003	2	4717	2	1990	2	2303	2	2425	1	2620	2	3526	2	2615	1	2848	1
19	2	2872	2	1711	2	2000	2	1903	2	1776	2	3208	2	3328	2	3752	2	2024	2	3353	2	2065	2	4432	2	2288	2	2090	2	1808	2	2360	2	2880	2	2288	2	1984	2	1783	2	2345	2	2273	2	2104	2	3736	1
20	2	1480	2	1480	2	1136	2	1128	2	1789	2	3338	2	1560	2	1800	2	1336	2	1528	2	1392	2	1696	2	1512	2	1672	2	1296	1	2008	2	1800	2	2602	2	1304	2	1208	2	1232	2	2488	2	2440	1	2865	2
21	2	3427	1	1230	2	2162	2	2347	2	2942	2	4093	2	3008	2	3244	2	1491	2	2550	2	2003	2	2566	2	1831	2	2291	2	3227	2	2257	2	2335	2	2637	2	5043	2	2403	2	1748	2	3121	2	1918	2	2788	2
22	2	3635	2	1629	2	2574	2	3333	1	3087	2	2458	1	4488	1	3885	1	2554	2	3644	2	2324	2	2268	2	2450	2	2131	2	3894	2	2680	2	3393	2	2147	2	2525	2	2757	2	1650	2	2514	2	2625	2	2019	1
23	2	2336	2	3535	2	2808	2	2144	2	3377	1	4448	1	3184	1	2976	1	3289	2	3849	2	2336	2	2752	2	2056	2	3344	1	6537	1	2776	2	3217	1	2648	2	2080	2	2264	2	2479	2	1832	2	2848	2	2025	1
24	1	2744	2	2456	2	2918	2	2832	2	3007	2	4662	1	5930	2	3374	2	3516	1	6299	2	2192	2	3409	2	3872	2	2831	2	2640	2	3914	2	4437	2	3899	1	4781	2	3722	2	2944	2	2777	1	2656	2	2374	2
25	2	1635	2	1617	1	1510	2	1843	2	1634	1	1814	2	2985	1	2037	2	1670	1	2451	2	1303	2	2060	2	1283	2	1371	2	1784	2	1668	2	1986	2	2757	2	1719	2	2679	2	1570	1	2237	1	1738	1	1361	1
26	2	2153	2	2333	2	1443	2	2319	2	2071	1	1689	1	1372	2	2505	1	2187	2	3050	2	1938	1	1837	2	1132	2	1842	2	1766	1	1958	1	1833	1	3028	2	2229	2	2155	1	2629	1	2727	1	2271	1	1620	2
27	2	2922	2	1271	2	1934	2	1522	2	1197	1	2256	2	2119	2	1391	2	1023	1	1953	2	1361	2	1513	2	1358	2	1206	2	1675	1	1832	2	1224	2	1281	2	1304	2	1305	2	1676	1	2194	2	1737	2	1638	2
28	2	2065	2	1854	2	1457	2	2315	1	2551	2	2508	2	1848	2	2086	2	1986	2	2981	1	1799	2	2152	2	1962	2	1924	2	2334	2	1495	2	1767	2	2607	2	2223	2	2263	2	1756	2	1585	2	3626	2	2172	1
29	2	1536	2	1073	2	1311	2	1456	2	1105	1	1505	2	1488	2	1519	2	1536	2	1217	2	1135	2	1393	2	1056	2	1263	2	1136	2	1248	2	1505	2	1487	2	1376	2	1168	2	1648	1	1360	1	1872	2	1904	2
30	2	3108	2	42877	2	3295	2	4249	2	3263	2	3403	2	3422	2	5184	2	2335	1	3235	2	2728	2	3306	2	2618	2	2945	2	2548	2	2211	2	4120	2	2779	1	2291	2	4408	1	2175	2	2669	2	2323	2	2186	2
31	2	1878	2	2712	2	1494	2	1644	2	3943	2	3125	2	2613	1	4575	2	1847	1	3369	1	2355	2	1700	2	1593	1	2125	2	1675	2	2202	1	2854	1	4353	2	1775	1	1573	2	4090	1	3526	2	2592	2	1733	1
32	2	5720	2	2021	2	5862	2	2547	2	5402	2	6057	2	3542	2	6573	2	3085	2	5422	2	3658	2	3693	2	2660	2	2685	2	2458	2	2131	2	5332	2	4216	2	2823	2	3998	2	2607	2	3544	2	4203	1	3743	2
33	1	2704	2	2155	2	2426	2	2528	2	2556	2	4207	2	7064	2	3339	2	1582	2	4517	2	1743	2	2517	2	2650	2	3256	2	2645	2	2696	2	2451	2	2301	2	2332	2	4475	2	2106	1	2671	2	2711	2	2475	2
34	2	2139	2	2489	2	1396	2	1657	2	2619	1	1815	2	4496	1	2556	2	1655	2	2299	2	1743	2	5410	2	2245	2	1897	2	1967	2	1776	2	1783	2	3038	2	2208	2	2659	2	4683	2	1549	1	3097	2	1436	2
35	1	2770	2	1656	2	1576	2	2928	2	1665	2	3025	2	3410	2	2863	2	2272	2	1936	1	1914	2	2457	2	1897	1	2983	2	2104	2	2976	2	3905	2	3575	2	2023	2	2256	2	1880	2	81960	2	1889	2	1712	1
36	2	2841	2	3024	2	1799	2	2909	2	3360	1	3093	2	42307	2	3307	2	4942	2	4402	2	4388	2	2182	2	2154	2	2937	2	3242	2	4847	2	2530	1	6845	2	2953	2	2806	2	5080	1	3192	1	7944	2	7687	2
37	2	1639	2	1614	2	1309	1	1489	2	1668	2	4151	2	3219	2	2094	2	2091	2	1938	2	2175	2	2898	2	1878	2	1644	2	3048	2	1671	2	1527	1	2519	2	1732	2	1315	2	1231	2	2770	2	2478	2	2016	2
38	2	2828	2	1764	2	2457	2	1508	2	2030	2	3895	2	2867	2	3089	2	2419	1	2769	2	2015	2	3084	2	1819	2	1345	2	2203	2	2329	2	2870	2	1512	2	2257	2	1600	2	1990	2	2157	2	1938	2	2261	1
39	2	1612	2	1337	2	1756	2	2283	2	2240	1	2040	1	1897	2	2222	2	1361	2	4687	2	1217	2	1929	1	2986	2	1705	2	1414	2	2286	2	1605	2	1509	2	2097	2	3081	2	1371	2	1919	2	2154	2	1593	1
40	2	3025	2	2281	2	1333	2	1953	2	1742	1	1790	2	3281	2	2194	2	1578	2	2762	1	1624	2	1648	2	1845	2	1470	1	1078	2	2172	2	2455	2	2493	2	2870	2	1534	2	1618	1	1281	2	2982	2	1813	2
41	2	6403	2	2399	2	5445	2	2102	2	3691	2	4246	2	4181	2	7159	2	4804	2	4110	2	1943	2	4723	1	2337	2	3431	2	3356	2	2782	2	4733	2	4858	2	3410	2	2598	2	3179	2	4567	2	2631	2	2545	2
42
43
44
45
46
47
48
49
50
51
52
53
54
55
56
57
58
59
60
61
62
63
64
65
66
67
68
69
70
71
72
73
74
75
76
77
78
79
80
81
82
[truncated: 143 more columns]

## Sheet: Experiment 2
CASE	D01T	D01TZ	D02T	D02TZ	D03T	D03TZ	D04T	D04TZ	D05T	D05TZ	D06T	D06TZ	D07T	D07TZ	D08T	D08TZ	D09T	D09TZ	D10T	D10TZ	D11T	D11TZ	D12T	D12TZ	D13T	D13TZ	D14T	D14TZ	D15T	D15TZ	D16T	D16TZ	D17A	D17AZ	D18A	D18AZ	D19A	D19AZ	D20A	D20AZ	D21A	D21AZ	D22A	D22AZ	D23A	D23AZ	D24A	D24AZ	D25A
83	2	3424	2	1662	2	2415	1	2436	2	1666	2	2032	2	2536	2	2275	2	1504	2	3168	2	1641	2	1691	2	2362	2	2848	2	1655	2	1759	2	2063	2	1427	2	1765	1	3343	2	2521	2	1922	2	1619	2	1501	1
84	2	1860	1	1796	1	1690	1	2713	2	1756	2	3491	2	1173	1	1905	1	1160	2	3531	1	807	1	1771	1	955	1	2153	1	614	1	1225	2	3104	1	1664	1	2012	2	1423	1	1706	2	2134	1	1160	1	1708	1
85	2	2488	2	2593	2	3424	1	3081	2	1945	2	1921	1	1800	2	3048	2	2856	1	4025	2	2160	2	3537	2	2728	2	2689	2	2640	1	2872	2	2304	2	1960	2	3000	2	2256	1	2328	2	2833	2	3297	2	2233	1
86	2	963	2	1757	2	1905	2	1249	2	1454	2	1317	1	1331	2	1517	2	948	2	3130	2	1055	2	1870	2	950	2	2715	2	2179	2	3389	2	1062	2	2807	2	1571	2	1645	2	1386	2	1796	2	1589	2	1109	2
87	1	3706	2	2646	1	2973	1	2915	2	2302	2	2825	2	2922	2	3227	2	2721	2	3201	2	2623	2	2464	2	2687	2	2841	2	2668	2	3508	2	3510	2	2122	2	2172	2	1971	2	3479	2	2783	1	4209	1	3551	2
88	2	3037	2	2299	1	6401	2	3415	1	3561	2	4026	1	2406	2	2469	2	1976	1	6086	2	2616	2	3612	2	2816	2	3572	2	5693	2	1589	1	2979	2	2013	2	5919	2	1986	2	3662	2	2085	2	2254	2	3415	2
89	2	1677	2	2804	2	2728	2	2184	2	1776	2	2158	2	2753	1	3158	2	2074	2	1922	2	2145	2	3416	2	1669	2	3658	2	2095	2	4863	2	4029	2	1868	2	3912	1	2326	2	1807	2	1591	2	3263	2	1582	2
90	2	1802	2	2042	2	2422	1	1729	2	1722	2	4050	1	3277	2	2950	2	2079	2	2995	2	1738	2	2036	2	1854	2	3143	2	1960	2	2070	2	2418	2	2292	2	3979	2	2739	2	3756	2	1464	1	2885	2	1742	2
91	1	2992	2	2024	2	2903	2	2949	2	2261	2	2033	2	2297	2	2483	2	1628	2	2819	2	2096	2	2619	2	2015	2	2969	2	3413	1	3203	1	2587	2	2123	2	2290	1	2736	2	2352	2	2563	2	2669	2	4050	1
92	2	2738	2	1275	2	3522	1	2626	2	1712	2	9860	2	2215	2	1602	2	1613	2	10909	2	1233	2	2374	2	4195	2	5487	2	2655	2	3758	1	4066	2	3246	2	2217	2	2680	2	2027	2	1295	1	4493	2	2340	1
93	2	3561	2	2352	2	3400	1	3040	2	2304	2	2303	1	2832	2	3120	2	4560	2	4320	2	2400	2	3672	2	3720	2	3472	2	4728	2	2432	2	3143	2	2560	2	2832	1	2448	2	2944	2	2784	1	3728	2	3480	2
94	2	1336	2	4519	2	2496	1	2062	2	1541	2	1502	2	1711	2	1503	2	1223	2	2087	2	1438	2	2596	2	1507	2	2608	2	1396	1	1508	2	1544	2	1262	2	1517	2	2364	2	1781	2	1830	2	3434	2	1715	1
95	2	2495	2	944	2	2983	2	1891	2	1920	2	2104	1	1847	2	1064	2	1624	2	2017	2	976	2	1296	2	1425	2	2568	2	2600	2	3209	2	1977	2	1592	2	2527	2	3439	2	1360	2	1264	2	1752	2	839	2
96	2	2224	2	2296	2	2089	2	2680	2	1960	2	2111	2	2161	2	2648	2	1776	2	2544	2	2353	2	1817	2	2623	2	1936	2	2305	2	2008	2	2161	2	3168	2	3352	2	1655	2	2551	2	1904	2	2968	2	2760	2
97	1	5337	2	2672	2	3736	1	3608	2	2387	2	1808	1	2688	2	3216	2	2912	2	2863	1	4056	2	2936	2	2392	1	3744	2	5448	1	1584	1	3216	2	3104	1	3112	2	4047	2	2016	2	2784	1	2800	2	2024	1
98	2	5097	2	2328	2	1735	1	2535	2	3112	2	2489	1	2464	2	4760	2	2897	2	3248	2	2160	2	2241	1	2400	2	6056	2	2761	2	1712	2	3360	2	1992	2	2856	1	4128	2	1792	2	2696	2	2969	2	3151	1
99	2	2002	2	1693	2	2128	2	3980	2	1637	2	3189	1	1785	2	1745	2	1601	2	2304	2	1579	2	1854	2	1744	2	1591	2	1621	2	2202	2	3136	2	1809	1	2956	2	1786	2	2139	2	1854	1	2282	2	1836	2
100	2	4071	2	2800	2	2811	2	3711	2	2120	2	3032	2	2571	2	1710	2	1851	2	6681	2	2101	2	2531	2	2330	2	2290	2	2140	2	2599	1	3450	2	2850	2	2310	2	2489	2	2310	2	1649	2	2582	2	2340	1
101	2	4638	2	3582	2	6825	2	7835	2	2423	2	2372	2	3852	2	2972	2	2961	2	4797	2	2582	2	3231	2	2448	2	1905	2	4139	2	1981	2	7653	2	2400	2	3509	2	3230	2	2938	2	2476	2	2919	2	3891	2
102	1	4785	2	1792	1	2336	1	1736	2	1560	2	1920	2	2192	2	2696	2	1752	2	2974	2	1520	2	2416	2	1513	2	2664	2	1704	2	2720	1	4104	2	1384	2	1520	2	3848	2	1896	2	1504	1	1832	2	3352	2
103	2	2673	2	1629	2	2066	1	2025	2	1641	2	1549	1	2769	2	2241	2	1789	2	2381	2	1739	2	1782	2	1552	2	2656	2	1707	2	1546	2	2332	2	1828	2	1949	2	1425	2	2081	2	1463	2	1849	2	1520	2
104	2	2689	2	2089	2	1697	1	3217	2	1994	2	3353	2	4505	2	2696	2	2424	2	3209	2	3137	1	4804	2	1969	2	3829	2	3199	1	2633	1	2697	2	2929	2	3088	2	2721	2	2513	2	2632	2	3801	2	3297	2
105	2	1184	2	1599	2	1727	2	864	2	1248	2	1649	1	1872	1	1617	2	1248	1	1592	2	1056	2	1673	2	1159	1	1543	2	1112	1	1200	1	1448	2	1743	1	1720	2	1344	2	1641	1	1063	2	3225	2	1081	1
106	1	1660	1	1425	1	1929	1	1244	2	1734	1	1711	1	1538	2	2148	1	1375	1	1763	2	1440	1	1651	1	1372	2	1954	2	1523	1	1464	1	1646	2	1286	1	1418	2	1819	1	1071	1	969	1	986	2	1280	2
107	2	1027	1	2310	2	2340	2	1787	2	1299	1	1721	1	1485	1	1459	2	979	2	2313	2	1020	2	1036	2	1544	2	1509	2	1428	2	2860	1	2072	2	1182	2	1647	2	1429	2	1527	2	1283	2	1446	1	1647	2
108	2	1195	2	1296	2	1366	2	1392	2	1184	2	2576	1	1600	1	2280	2	1258	1	2039	2	1127	2	1791	2	1072	2	2952	2	1190	2	1392	1	1304	2	1712	1	1232	2	1669	2	1416	2	985	2	1800	2	992	2
109	2	4705	2	2117	1	3054	2	2913	2	4804	2	3049	2	2443	2	3347	2	3809	1	4648	2	2826	2	3933	2	3211	2	3715	2	4459	2	2609	2	2883	2	2925	2	3085	1	2392	2	3154	2	5316	2	6771	2	4629	1
110	2	2730	2	2685	2	3285	2	3780	2	4335	2	2939	1	2325	2	3239	2	2594	2	3240	2	2745	2	4156	2	3539	2	3121	2	3345	2	3569	2	2491	2	2145	2	3255	1	4981	2	2400	2	2296	2	3375	2	3436	2
111	2	2984	2	1609	1	4465	2	2065	2	3297	2	4233	2	2552	2	2105	2	3256	2	2144	2	1345	2	1840	2	3528	2	2553	2	1608	1	1824	2	2024	2	2225	2	2160	2	2152	2	1808	2	2056	2	4209	2	1897	2
112	2	3731	2	1798	2	2175	1	1822	2	1644	2	2912	2	3737	1	2319	2	1635	2	1931	2	2397	2	2352	2	1508	2	2432	2	1708	2	1575	1	5528	2	2105	2	3046	2	2740	2	1815	1	1491	1	2658	2	1754	2
113	2	1799	2	1728	2	1680	1	2419	2	1844	2	1468	1	1509	2	2591	2	1243	2	2611	2	1849	2	2099	2	1567	2	2283	2	1568	2	1880	1	1691	2	1982	2	2046	2	1460	2	1985	2	1668	2	1311	2	1563	1
114	1	1716	2	2050	2	3064	1	2402	2	1788	2	2677	1	2690	2	2239	2	2776	1	2274	2	1793	2	3398	2	1942	1	2930	2	3760	1	1720	1	1502	2	2381	1	2646	2	2276	2	2205	2	2403	2	2495	2	2839	1
115	1	1791	2	1452	2	1598	1	2354	2	1803	2	1651	1	2268	2	1665	2	1738	2	2181	2	1364	2	1738	2	1428	1	1477	2	1409	2	1746	2	2481	2	1251	2	1689	1	1878	2	1881	2	1338	1	2249	1	1682	1
116	2	1988	2	1454	2	2048	1	2050	2	1667	1	2315	1	963	1	1601	2	2321	1	2243	2	1722	2	2030	1	1855	2	952	2	1240	1	1138	2	2592	2	1462	1	1809	2	2384	2	1668	2	1562	2	2210	1	2369	2
117	2	2848	2	2225	2	2832	2	2992	2	1600	2	1600	2	2928	1	5122	2	3360	1	2448	2	2016	2	1760	2	3313	2	2865	2	2497	2	2544	2	3568	2	1840	2	2831	1	3361	2	1952	2	2353	2	4337	2	2000	2
118	2	2241	2	2098	2	2651	2	2018	2	2581	2	2765	2	1776	2	2602	2	1467	2	2175	2	1732	2	1421	2	1819	2	2343	2	1743	2	3213	2	2352	2	2048	2	2754	2	2720	1	2207	2	2293	2	2053	2	1894	2
119	2	1151	2	1569	2	1641	2	1887	2	1629	2	1663	2	1323	2	2152	2	1169	2	1387	2	1218	2	1105	2	1795	2	1811	2	1427	2	1634	1	2782	2	1213	2	1312	2	1883	2	1512	2	1398	2	1878	2	1348	2
120	2	2096	2	1896	2	2400	2	1736	2	1416	2	2265	2	1600	2	1528	2	1312	2	1384	2	1057	2	1095	2	1865	2	2168	2	2304	1	2608	1	1200	2	1152	2	1055	2	1336	2	1296	2	1456	2	1384	2	2080	2
121	2	1960	2	1894	2	3372	1	5347	2	4555	2	4472	2	2424	2	6359	2	2329	2	3421	2	1398	2	2675	2	1649	2	3909	2	1915	2	2230	2	2977	2	15758	2	1904	1	3346	2	3471	2	3211	2	2480	2	2311	2
122	2	1688	2	1600	2	1640	1	1904	2	1312	2	2192	2	1472	1	2543	2	1520	2	2808	2	1608	2	2016	2	1896	2	1593	2	1792	2	1959	2	2296	2	1272	2	1648	2	1944	2	1896	2	1472	2	1448	2	1488	2
123	2	4264	2	1383	1	5417	1	1912	2	1568	2	3009	1	1512	2	2168	2	1375	1	1840	2	1696	2	1969	2	1928	2	2369	1	1480	1	2800	1	2545	2	1704	1	5880	1	2529	2	1888	2	2200	1	1952	2	1280	1
124
125
126
127
128
129
130
131
132
133
134
135
136
137
138
139
140
141
142
143
144
145
146
147
148
149
150
151
152
153
154
155
156
157
158
159
160
161
162
163
164
[truncated: 143 more columns]

## Sheet: Explanation
Variables		Comments
R / D	Relevant (Ex1 ) / Deprivative (Ex2)
01-32	Nr. Item	see table “Items”
T / A	Typical / not typical
/ Z / W	Acceptance (1 yes, 2 no) / Reaction time / Plausibiliy Rating (1-101)	Analysis in the paper used transformed scales for acceptance (1 yes, 0 no) and plausibility (0-100)
Example
R01T	Acceptance rating typical sentence in item 1, experiment 1 (relevant modifiers)

## Sheet: Items
(Item Nr)	RT (Ex. 1, typicality)	RA (Ex. 1, no typicality)	DT (Ex. 2, typicality)	DA (Ex. 2, no typicality)
1	Abgewaschene Aschenbecher sind schmutzig.	Abgewaschene Kaffeebecher sind schmutzig.	Essbare Aschenbecher sind schmutzig.	Essbare Kaffeebecher sind schmutzig.
2	Verfaulte Bananen sind gelb.	Verfaulte Erdbeeren sind gelb.	Unsichtbare Bananen sind gelb.	Unsichtbare Erdbeeren sind gelb.
3	Beheizte Keller sind kalt.	Beheizte Küchen sind kalt.	Computeranimierte Keller sind kalt.	Computeranimierte Küchen sind kalt.
4	Albinoraben sind schwarz.	Albinospatzen sind schwarz.	Marmorraben sind schwarz.	Marmorspatzen sind schwarz.
5	Eingefangene Bären leben im Wald.	Eingefangene Enten leben im Wald.	Ausgestopfte Bären leben im Wald.	Ausgestopfte Enten leben im Wald.
6	Ausgestellte Betten werden zum Schlafen genutzt.	Ausgestellte Stühle werden zum Schlafen genutzt.	Zerlegte Betten werden zum Schlafen genutzt.	Zerlegte Stühle werden zum Schlafen genutzt.
7	Gewächshausmais wächst auf Feldern.	Gewächshauspilze wachsen auf Feldern.	Synthetischer Mais wächst auf Feldern.	Synthetische Pilze wachsen auf Feldern.
8	Unverkaufte Geschirrspüler stehen in der Küche.	Unverkaufte Waschmaschinen stehen in der Küche.	Zerstörte Geschirrspüler stehen in der Küche.	Zerstörte Waschmaschinen stehen in der Küche.
9	Eingesperrte Delfine leben im Meer.	Eingesperrte Schwäne leben im Meer.	Plastikdelfine leben im Meer.	Plastikschwäne leben im Meer.
10	Abgesperrte Garagen werden zum Parken genutzt.	Abgesperrte Lauben werden zum Parken genutzt.	Eingerissene Garagen werden zum Parken genutzt.	Eingerissene Lauben werden zum Parken genutzt.
11	Kranke Gorillas sind stark.	Kranke Mäuse sind stark.	Porzellangorillas sind stark.	Porzellanmäuse sind stark.
12	Unreife Trauben schmecken süß.	Unreifer Rhabarber schmeckt süß.	Eiserne Trauben schmecken süß.	Eiserner Rhabarber schmeckt süß.
13	Beinlose Grashüpfer springen.	Beinlose Marienkäfer springen.	Gegrillte Grashüpfer springen.	Gegrillte Marienkäfer springen.
14	Leere Pistolen werden zum Töten genutzt.	Leere Feuerzeuge werden zum Töten genutzt.	Unechte Pistolen werden zum Töten genutzt.	Unechte Feuerzeuge werden zum Töten genutzt.
15	Nackte Lämmer sind flauschig.	Nackte Schweinchen sind flauschig.	Schokoladenlämmer sind flauschig.	Schokoladenschweinchen sind flauschig.
16	Getrocknete Erdbeeren sind saftig.	Getrocknete Karotten sind saftig.	Steinerdbeeren sind saftig.	Steinkarotten sind saftig.
17	Verschmutzte Spiegel glänzen.	Verschmutzte Wandgemälde glänzen.	Übermalte Spiegel glänzen.	Übermalte Wandgemälde glänzen.
18	Zoolöwen leben in Afrika.	Zoofüchse leben in Afrika.	Versteinerte Löwen leben in Afrika.	Versteinerte Füchse leben in Afrika.
19	Dreckige Pfannen nutzt man zum Braten.	Dreckige Töpfe nutzt man zum Braten.	Verrostete Pfannen nutzt man zum Braten.	Verrostete Töpfe nutzt man zum Braten.
20	Betäubte Pinguine schwimmen.	Betäubte Tauben schwimmen.	Geschnitzte Pinguine schwimmen.	Geschnitzte Tauben schwimmen.
21	Gesunde Ratten übertragen Krankheiten.	Gesunde Hamster übertragen Krankheiten.	Zeichentrickratten übertragen Krankheiten.	Zeichentrickhamster übertragen Krankheiten.
22	Metallperlen sind teuer.	Metallmurmeln sind teuer.	Papierperlen sind teuer.	Papiermurmeln sind teuer.
23	Geschmacklose Zitronen sind sauer.	Geschmacklose Mandarinen sind sauer.	Gummizitronen sind sauer.	Gummimandarinen sind sauer.
24	Nacht-U-Bahnen sind überfüllt.	Nachttaxis sind überfüllt.	Geister-U-Bahnen sind überfüllt.	Geistertaxis sind überfüllt.
25	Stumpfe Schwerter sind gefährlich.	Stumpfe Stöcke sind gefährlich.	Lego-Schwerter sind gefährlich.	Lego-Stöcke sind gefährlich.
26	Ausrangierte Panzer werden von der Armee genutzt.	Ausrangierte Züge werden von der Armee genutzt.	Papppanzer werden von der Armee genutzt.	Pappzüge werden von der Armee genutzt.
27	Befleckte Krawatten sind formelle Kleidung.	Befleckte Gürtel sind formelle Kleidung.	Papierkrawatten sind formelle Kleidung.	Papiergürtel sind formelle Kleidung.
28	Campingtoiletten haben eine Spülung.	Campingwaschbecken haben eine Spülung.	Symbolische Toiletten haben eine Spülung.	Symbolische Waschbecken haben eine Spülung.
29	Ungewaschene Tomaten isst man in Salat.	Ungewaschene Kartoffeln isst man in Salat.	Pulverisierte Tomaten isst man in Salat.	Pulverisierte Kartoffeln isst man in Salat.
30	Draufgängerische Schildkröten sind langlebig.	Draufgängerische Salamander sind langlebig.	Elektrische Schildkröten sind langlebig.	Elektrische Salamander sind langlebig.
31	Geparkte Traktoren sind laut.	Geparkte Kräne sind laut.	Sandkastentraktoren sind laut.	Sandkastenkräne sind laut.
32	Riesige Dreiräder werden von Kindern benutzt.	Riesige Einräder werden von Kindern benutzt.	Gläserne Dreiräder werden von Kindern benutzt.	Gläserne Einräder werden von Kindern benutzt.
